# Supplementary material for: Characterization of Host-Associated Microbiota and Isolation of Antagonistic Bacteria from Greater Amberjack (Seriola dumerili, Risso, 1810) Larvae
Source: Microorganisms. 2023 Jul 26;11(8):1889. doi: 10.3390/microorganisms11081889 (PMC10456766; doi:10.3390/microorganisms11081889)
Supplement: Supplementary file 1 [file microorganisms-11-01889-s001.zip]

Archive with 1 entries (1 files):
- microorganisms-2473609-supplementary.pdf
